# Supplementary material for: Differential Effects of Human Adenovirus E1A Protein Isoforms on Aerobic Glycolysis in A549 Human Lung Epithelial Cells
Source: Viruses. 2020 Jun 3;12(6):610. doi: 10.3390/v12060610 (PMC7354625; doi:10.3390/v12060610)
Supplement: Supplementary file 1 [file viruses-12-00610-s001.zip]

Archive with 6 entries (5 files):
- Supplementary Files/
- __MACOSX/._Supplementary Files
- Supplementary Files/2020.04.13 - Supplementary Figure 1.docx
- __MACOSX/Supplementary Files/._2020.04.13 - Supplementary Figure 1.docx
- Supplementary Files/Supplementary Table 1 - Primer List REVISED.xlsx
- __MACOSX/Supplementary Files/._Supplementary Table 1 - Primer List REVISED.xlsx
