# Supplementary material for: Differential Effects of Human Adenovirus E1A Protein Isoforms on Aerobic Glycolysis in A549 Human Lung Epithelial Cells
Source: Viruses. 2020 Jun 3;12(6):610. doi: 10.3390/v12060610 (PMC7354625; doi:10.3390/v12060610)
Supplement: Supplementary file 1 [file viruses-12-00610-s001.zip › Supplementary Files/Supplementary Table 1 - Primer List REVISED.xlsx]

## Sheet: Sheet1
Gene	Forward Primer (5' to 3')	Reverse Primer (5' to 3')
6PGL	GAGCACGTACGGCCTCTACC	CCCCTTGGAATGCCTGTCTC
ACO1	ATCCTGGAGTGTGGAACACG	CGAGCAGGCTTAAATGGCAC
ACO2	TGGTGACTCGGCTGCAGAAAG	CGACTTGCCTCGCTCAATTTC
ACTB	CTTCGCGGGCGACGAT	ATAGGAATCCTTCTGACCCATGC
ALDOA	CCTTTTCCTTTCCCCCAGTTG	ATCCAACCCTTGGGTGGTAGT
COX16	GATGCGTGCTTTTCGCAAGA	GGATCCATTTTACTCTTCACAGCA
COX17	GCGATGCGTGTATCATCGAG	TTCACACAGCAGACCACCAT
CS	GTGCTTCCTCCACGAATTTGA	CCTTCATGCCTCTCATGCCA
ENO1	ACCCAGTGGCTAGAAGTTCAC	CCATGGGCTGTGGGTTCTAA
ENO2	CCACCAATGTGGGGGATGAA	TGGAGACCACAGGATAGTCCC
G6PD	GATGCCTTCCATCAGTCGGA	CCCGGAACAGCCACCAGAT
GAPDH	CCTCCGGGTGATGCTTTTCC	GGAACATGTAAACCATGTAGTTGAG
GPI	AAGGACCGCTTCAACCACTT	CTCGACCCTCGGTGTAGTTG
H2AFY	TGGTGAAGTAGGAAACACGC	GGATCACAAACTTGGCAGGC
HK1	GTCTGGACGCGGGAATCTTG	CCACCACGTCCAGGTCAAAT
IDH3A	TGGTGGTGTTCAGACAGTAACTT	TGAATGGCAGTGACGTTCCG
IDH3B	GCCGTCAAGGAGGTGTTCAA	CTTACGCCTCAGCCGCATA
IDH3G	GGAGGCTCTCACTTTCCGTC	AGCGGACGGAGGAATTGTTT
LDHB	CCTTGTCTTCTCCGCACGAC	ATCAGCCAGAGACTTTCCCAG
MDH1	TGTTGAAATTGTCCCCGCAG	CAGCACAAGAATTATAGGCTGATCT
OGDH	GGCATATCAGATACGAGGGCA	GATCTCCCGCAGAGGAAGTG
PDHB	GAGGCGCTTTCACTGGACC	CGACTAACCTTGTATGCCCCAT
PDHX	CGAAGCGTAGGGCTGGTGAA	TCACCGCTTCACCTTCCTTTTT
PDP1	CCCGCACGGTAGGGGA	CGGCAGGAGACCAAACGAT
PDP2	CCTCGCCAGCTGGTTTAAAAAT	AACTGTTTAGGGTGGGTGGC
PFKFB2	CCAAGGCAGGGAGGGATCTT	TGTAGGAGGCCCATGAACATTT
PFKFB3	AATTGCGGTTTTCGATGCCA	TTCTGCCGAGTTGCAGTCTT
PFKFB4	GATGCCATACAGCAATGGGC	GGCCAACATTGAACTCCCGA
PFKM	AGCACCGGAAGAGTCGCTA	AGAAGCTTCCCCAGCTGTTCT
PFKP	TGCGGAAGTTCCTGGAGCAC	TGGTAGCCCTCGTAGATGAAGT
PGAM1	GGCTGCTACTCCGGAATCTG	TCAGCACCAGTTTGTAGGCG
PGK1	GACCGAATCACCGACCTCTC	AGCAGCCTTAATCCTCTGGTT
RPE	TGGACGGGCATTTTGTTCCC	ACTGTTCTGGCTTGGACACC
SLC2A3	CTGAGGACGTGGAGAAAACT	CCTTTATGATCTTCTCAGGAGCATT
SUCLA2	TGGTACGGTTACAAGGTACACG	TGCTTGCTTCGCTAAGGTCA
SUCLG1	CAACTGCCCTGGAGTCATCAA	AGGATCACCTCCAATGCCAAC
SUCLG2	TTAATGGTGGGAAGCCAGCC	TCTTGGACGTTGGTTCCTTCAA
TALDO1	TTGCCTATGGCCGGAAGCTG	TATCAAAGGAGAGCCTTGCGTC
TKT	GGTCCCGAAACAAGCTTTCA	CCGTCTCCCAGCAAGCAATA
TPI	GGAAGATGAACGGGCGGAA	CAATCAGCTCATCTGACTCCCC
